# Supplementary material for: Orofacial Neuropathic Pain Leads to a Hyporesponsive Barrel Cortex with Enhanced Structural Synaptic Plasticity
Source: PLoS One. 2016 Aug 22;11(8):e0160786. doi: 10.1371/journal.pone.0160786 (PMC4993517; doi:10.1371/journal.pone.0160786)
Supplement: S1 Dataset — Each tab shows the results for the following items: ATF3 positive DRG neurons (Fig 1), behaviour (time spent drinking, which provides an indirect measure of mechanical hyperalgesia, Fig 2), intrinsic optical imaging (Fig 3), c-fos expression in the S1BF (Fig 4), and immunostainings quantifications in different cortical areas: p-ERK (Fig 5), Piccolo and p-Cofilin (Fig 6). (XLSX) [file pone.0160786.s001.xlsx]

## Sheet: ATF3
	Ipsilateral			Contralateral
	Mice number	ATF3 positive cells		Mice number	ATF3 positive cells
Sham	1	1.13636		1	4.95495
	4	0		4	3.87097
	6	2.18978		6	2.32558
	9	2.89389		9	1.70648
	11	2.87081		11	2.65306
	12	3.96476		12	1.983
	Average	2.17593		Average	2.91568
	SEM	0.300565		SEM	0.168537
ION	2	58.284		2	2.09581
	3	74.269		3	2.72727
	5	16.4336		5	1.12045
	8	77.5281		8	4.07725
	10	21.3823		10	1.80587
	Average	49.5794		Average	2.36533
	SEM	12.9971		SEM	0.501213

## Sheet: Behaviour
	Mice number	BL	1W	2W	3W	4W	5W
Sham	4	135.696	113.113	127.192	113.686	117.105	128.435
	6	125.011	130.754	106.42	133.885	149.614	160.347
	11	80.3406	115.933	69.5122	86.1732	86.5317	74.9384
	12	58.9527	92.675	104.101	102.93	111.081	147.988
	Average	100	113.119	101.806	109.169	116.083	127.927
	SEM	18.1914	7.83614	11.9509	9.99596	12.9861	18.8449
ION	3	100.232	20.793	27.976	25.3296	26.6528	43.6652
	7	126.784	76.2337	70.5251
	8	109.048	48.9196	44.4208	39.1281	42.1336	55.2141
	10	63.9329	32.0964	37.9184	39.733	52.5678	66.102
	Average	99.9991	44.5107	45.2101	34.7302	40.4514	54.9938
	SEM	13.2292	12.05	9.09055	4.70913	7.53707	6.48554

## Sheet: Imaging
	Quantification of the evoked signals: minimal DR/R0 values of the spatial profiles (as illustrated in figure 3)
	SHAM	dataset #	4A1	4C1	6A1	6C1	12 B1	12 C1	SHAM Avg	SD
		BL	0.00189	0.00172	0.00138	0.00076	0.00186	0.00192	0.00159	0.00045
		1W	0.00212	0.00158	0.00072	0.00107	0.00075	0.00074	0.00116	0.00057
		2W	0.00204	0.00216	0.00102	0.00064	0.00079	0.00217	0.00147	0.00073
		3W	0.00069	0.00094	0.00085	0.00110	0.00100	0.00166	0.00104	0.00033
		4W	0.00104	0.00186	0.00067	0.00108	0.00114	0.00116	0.00116	0.00039
	ION	dataset #	5A1	5C1	8A1	8C1	10 A1	10 C1	ION Avg	SD
		BL	0.00147	0.00162	0.00143	0.00072	0.00139	0.00180	0.00141	0.00037
		1W	0.00017	0.00025	0.00074	0.00069	0.00034	0.00007	0.00038	0.00028
		2W	0.00014	0.00010	0.00116	0.00028	0.00044	0.00010	0.00037	0.00041
		3W	0.00056	0.00067	0.00001	0.00050	0.00126	0.00080	0.00063	0.00041
		4W	0.00123	0.00082	0.00008	-0.00002	0.00064	0.00025	0.00050	0.00048

## Sheet: C-fos
			C-fos staining
			S1HL		A1
	Sham Non Stimulated	43	14.25		10.27
		44	3.75		9.66
		49	8.75		8.46
		50	21.25		7.43
		51	4		Problem section
		Average	10.4		8.955
		SEM	3.32905		0.567041
	ION non Stimulated	45	91.7		3.89
		46	39		7.19
		48	45		4.57
		52	38.75		10.45
		Average	53.6125		6.525
		SEM	12.7778		1.48921
	Sham Stimulated	31	61		7.24
		33	126.75		5.81
		42	57.75		6.5
		38	108.7		Problem section
		Average	88.55		6.51667
		SEM	17.2552		0.413379
	ION Stimulated	32	95.5		4.66
		34	28.5		Problem section
		36	132.5		4.73
		37	22.25		9.4
		41	75.25		4.78
		Average	70.8		5.8925
		SEM	20.7725		1.16943

## Sheet: p-ERK
		Cingulate	M2	S1BF
Sham	M1	13	48	31
	M4	48	54	18
	M6	14	44	13
	M9	138	51	45
	M11	83	86	44
	M12	71	88	52
	Average	45.8	61.8333	33.8333
	SEM	14.3757	8.10778	6.48224
ION	M2	49	66	28
	M3	70	Sections lost
	M5	109	151	138
	M8	89	144	60
	M10	186	202	80
	Average	113.5	140.75	76.5
	SEM	26.3358	28.0695	23.1283

## Sheet: Piccolo
		Motor			Barrel Field			Cingulate
	Mice number	Deep	Superficial		Deep	Superficial		Deep	Superficial
Sham	M4	1038.61	818.082		1113.3	517.267		78.2514	0
	M6	8244.22	2191.44		7665.08	6530.93		505.077	34.0777
	M9	2909.53	872.985		3745.27	1648.17		113.82	0
	M11	5358.08	1783		11485.2	3047.05		554.873	64.8059
	M12	15502.5	6260.52		19661.3	12615.1		1899.74	632.445
	Average	6610.6	2385.21		8734.03	4871.7		630.352	146.266
	SEM	2537.19	1006.75		3257.54	2189.91		332.894	122.476
ION	M2	27328.2	11752.1		15881.5	3296.15		1900.42	181.313
	M3	17722.7	1857.05		56675.3	12712.3		3066.03	241.868
	M8	15208.5	11787.5		39631.4	24108.5		16511	555.608
	M10	9461.3	2426.09		28789.7	5409.82		1984.74	464.782
	M5	10618.3	3282.02		21715.9	9935.89		3122.7	2090.61
	Average	16067.8	6220.95		32538.8	11092.5		5316.99	706.836
	SEM	3199.43	2282.84		7236.05	3659.96		2818.03	353.71

## Sheet: p-Cofilin
		Cingulate			M1			S1BF
	Mice number	Superficial	Deep		Superficial	Deep		Superficial	Deep
Sham	M4	25	21.5		20.6667	33.6667		6	14.3333
	M6	30.5	76		36.4	89		16	39.75
	M9	19.5	18.5		15.2	32.4		3.75	4.25
	M11	12.5	23		18.2	38.8		6.75	11.5
	M12	27.5	31		34.4	48		23.75	43
	Average	23	34		24.9733	48.3733		11.25	22.5667
	SEM	3.19458	10.7308		4.36716	10.5494		3.77105	7.89081
ION	M2	47	84.5		27.8	106.6		20	52.5
	M3	40.5	130.5		57.6667	103.333		9	42.5
	M5	49	89		58.6	114.2		20.5	52
	M8	62.5	58		51	88.6		25.75	54
	M10	66	106		40.4	114.2		42.3333	61.25
	Average	53	93.6		47.0933	105.387		23.5167	52.45
	SEM	4.84793	12.0466		5.83173	4.71828		5.45196	3.00021
