# Supplementary material for: Orofacial Neuropathic Pain Leads to a Hyporesponsive Barrel Cortex with Enhanced Structural Synaptic Plasticity
Source: PLoS One. 2016 Aug 22;11(8):e0160786. doi: 10.1371/journal.pone.0160786 (PMC4993517; doi:10.1371/journal.pone.0160786)
Supplement: S1 Table — For instance, some animals were excluded from the imaging experiments when they lost some of their whiskers, or from the behavioural analysis if they were not drinking during the habituation sessions. Additionally, one mouse died from unknown reasons. The three bottom lines indicate the number (“N”) of animals included for each one of the following approaches (Behaviour, Imaging and Immnohistochemistry (“Immuno”)) at the different time points during of these experiments. (XLSX) [file pone.0160786.s002.xlsx]

## Sheet: Feuil1
Behavioural, imaging and immunohistochemical protocols
Time (weeks)
-3	-2	-1	0 (BL)	1	2	3	4	5
Surgical implantation	Habituation to orofacial stimulation test		Ligation of the ION (n=6) or sham operated (n=6)	Optical imaging of intrinsic signals (once a week)
				Behavioural assessment of mechanical sensitivity (once a week)
			Mice #1 & 9 (sham) did not drink during training, were excluded from the behavioural analyses and imaging protocol but kept for immunohistochemical analysis. Mice 2 & 5 (ION) drank very little during the habituation session and were excluded from behavioural analysis	Loss of whiskers: Mouse #2 (ION) C1 lost ; Mouse #3 (ION) B1, D1 lost	Loss of whiskers: Mouse #2 (ION) A1 lost	Death of mouse #7 (ION)	Light artefact for mouse #11 (sham)
N Behaviour	12	12	8	8	8	8	8	8
N Imaging	12	12	10	8	8	7	6	6
N Immuno	12	12	12	12	12	11	11	11
